# Supplementary material for: SplicingFactory—splicing diversity analysis for transcriptome data
Source: Bioinformatics. 2021 Sep 9;38(2):384–90. doi: 10.1093/bioinformatics/btab648 (PMC8722757; doi:10.1093/bioinformatics/btab648)
Supplement: btab648_Supplementary_Data [file btab648_supplementary_data.zip]

Archive with 2 entries (2 files):
- SupplementaryTable_01.xlsx
- SupplementaryTable_02.xlsx
